# Supplementary material for: Decisions bias future choices by modifying hippocampal associative memories
Source: Nat Commun. 2020 Jul 3;11:3318. doi: 10.1038/s41467-020-17192-7 (PMC7335207; doi:10.1038/s41467-020-17192-7)
Supplement: Supplementary file 4 — Source Data [file 41467_2020_17192_MOESM4_ESM.zip]

Archive with 19 entries (18 files):
- Source_Data/
- Source_Data/Source_Data_Supplementary_Figure5.xlsx
- __MACOSX/Source_Data/._Source_Data_Supplementary_Figure5.xlsx
- Source_Data/.DS_Store
- __MACOSX/Source_Data/._.DS_Store
- Source_Data/Source_Data_Figure1.xlsx
- __MACOSX/Source_Data/._Source_Data_Figure1.xlsx
- Source_Data/Source_Data_Supplementary_Figure3.xlsx
- __MACOSX/Source_Data/._Source_Data_Supplementary_Figure3.xlsx
- Source_Data/Source_Data_Supplementary_Figure2.xlsx
- __MACOSX/Source_Data/._Source_Data_Supplementary_Figure2.xlsx
- Source_Data/Source_Data_Supplementary_Figure1.xlsx
- __MACOSX/Source_Data/._Source_Data_Supplementary_Figure1.xlsx
- Source_Data/Source_Data_Figure3.xlsx
- __MACOSX/Source_Data/._Source_Data_Figure3.xlsx
- Source_Data/Source_Data_Figure2.xlsx
- __MACOSX/Source_Data/._Source_Data_Figure2.xlsx
- Source_Data/Source_Data_Figure4.xlsx
- __MACOSX/Source_Data/._Source_Data_Figure4.xlsx
