# Supplementary material for: Decisions bias future choices by modifying hippocampal associative memories
Source: Nat Commun. 2020 Jul 3;11:3318. doi: 10.1038/s41467-020-17192-7 (PMC7335207; doi:10.1038/s41467-020-17192-7)
Supplement: Supplementary file 4 — Source Data [file 41467_2020_17192_MOESM4_ESM.zip › Source_Data/Source_Data_Supplementary_Figure5.xlsx]

## Sheet: SFigure 5A
0.5	41.6169
0.875	-43.7602
0.625	-30.0044
0.5	-44.1925
0.75	12.6187
0.625	14.0128
0.75	14.3421
0.25	-226.99
0.75	109.665
0.375	63.0139
0.625	9.78274
0.25	-47.8066
0.25	54.1975
0.5	1.27328
1	26.0332
0.25	95.0164
0.375	-4.99373
0.125	14.0199
0.25	-35.695
0	16.6908
0.375	1.06326
0.625	-14.4469
0.625	24.7433
0.125	-7.1983
0.5	37.6955
0.375	42.0047
0.75	78.126
1	52.7309
0.5	42.3717
0.75	91.639
0.5	18.7217
1	45.0357
0.75	149.175
1	47.4379
1	86.4416
0.625	-18.5604
0.5	58.9026
0.75	-36.2695
0.5	-74.0539
0.875	126.656
1	28.4966
0.875	-83.3623
