# Supplementary material for: Decisions bias future choices by modifying hippocampal associative memories
Source: Nat Commun. 2020 Jul 3;11:3318. doi: 10.1038/s41467-020-17192-7 (PMC7335207; doi:10.1038/s41467-020-17192-7)
Supplement: Supplementary file 4 — Source Data [file 41467_2020_17192_MOESM4_ESM.zip › Source_Data/Source_Data_Figure1.xlsx]

## Sheet: Figure 1E
0.125	0.15	0.45	0.5	0.825	0.95
0.075	0.15	0.575	0.525	0.9	0.775
0.325	0.15	0.4	0.475	1	0.65
0.35	0.4	0.425	0.7	0.675	0.45
0.475	0.075	0.15	0.5	0.825	0.975
0.1	0.2	0.475	0.575	0.75	0.9
0.225	0.075	0.4	0.55	1	0.75
0.475	0.025	0.75	0.225	0.975	0.55
0.1	0.15	0.675	0.475	0.95	0.65
0.55	0.325	0.025	0.3	0.925	0.875
0.15	0.05	0.6	0.525	0.85	0.825
0.925	0.375	0.3	0.325	0.85	0.225
0.275	0.275	0.475	0.6	0.775	0.6
0.25	0.25	0.375	0.35	0.875	0.9
0.175	0.025	0.45	0.65	0.975	0.725
0.075	0.225	0.65	0.325	0.95	0.775
0.2	0.1	0.425	0.55	0.975	0.75
0.075	0.2	0.525	0.525	1	0.675
0.9	0.125	0.3	0.575	0.825	0.275
0.125	0.179487179487179	0.358974358974359	0.6	0.85	0.875
0	0.575	0.25	0.4	0.975	0.8
0.125	0.125	0.425	0.55	0.9	0.875
0.15	0.075	0.4	0.675	1	0.7
0.025	0.25	0.525	0.425	0.95	0.825
0.175	0.15	0.7	0.3	0.875	0.8
0.55	0.875	0.075	0.325	0.625	0.55
0.05	0.25	0.461538461538462	0.487179487179487	0.8	0.95
0.4	0.475	0.05	0.3	1	0.775
0.3	0.175	0.625	0.375	0.875	0.65
0.25	0.1	0.375	0.625	0.975	0.675
0.175	0.15	0.4	0.5	0.9	0.875
0.025	0.2	0.425	0.6	0.825	0.925
0.175	0.075	0.675	0.375	0.925	0.775
0.05	0.375	0.275	0.625	0.825	0.85
0.1	0.175	0.55	0.425	0.975	0.775
0.475	0.175	0.05	0.7	0.925	0.675
0.675	0.375	0.175	0.15	0.825	0.8
0.475	0.6	0.175	0.05	0.75	0.95
0.125	0.625	0.125	0.75	0.95	0.425
0.125	0.125	0.525	0.5	0.9	0.825

## Sheet: Figure 1F
0.05	0.225	0.425	0.625	0.7	0.975
0.075	0.275	0.525	0.5	0.775	0.85
0.225	0.15	0.65	0.35	0.7	0.925
0.475	0.475	0.825	0.975	0.225	0.025
0.2	0.15	0.725	0.375	0.825	0.725
0.1	0.3	0.825	0.825	0.45	0.5
0.125	0.575	0.525	0.2	0.8	0.775
0.1	0.1	0.625	0.575	0.725	0.875
0.1	0.1	0.6	0.4	0.875	0.925
0.1	0.225	0.675	0.625	0.775	0.6
0.05	0.15	0.5	0.525	1	0.775
0.102564102564103	0.179487179487179	0.625	0.35	0.8	0.925
0.075	0.15	0.5	0.525	0.875	0.875
0.175	0.225	0.7	0.775	0.875	0.25
0.2	0.05	0.4	0.8	0.55	1
0.475	0.375	0.55	0.25	0.85	0.5
0.4	0.175	0.65	0.5	1	0.275
0.175	0.1	0.5	0.45	0.825	0.95
0.1	0.125	0.5	0.525	0.8	0.95
0.05	0.225	0.9	0.675	0.375	0.775
0.575	0.025	0.925	0.225	0.875	0.375
0.225	0.05	0.85	0.925	0.375	0.575
0	0.225	0.9	0.875	0.55	0.45
0.05	0.175	0.631578947368421	0.615384615384615	0.692307692307692	0.868421052631579
0.1	0.1	0.55	0.475	0.95	0.825
0.175	0.1	0.575	0.525	0.7	0.925
0.15	0.075	0.55	0.45	0.925	0.85
0.15	0.15	0.6	0.425	0.875	0.8
0	0.2	0.4	0.6	0.8	1
0.25	0.7	0.975	0.025	0.375	0.675
0.275	0.65	0.075	0.475	0.55	0.975
0.375	0.025	0.85	0.7	0.675	0.375
0.025	0.375	0.5	0.375	0.775	0.95
0.125	0.1	0.825	0.65	0.675	0.625
0.05	0.225	0.7	0.4	0.825	0.8
0.2	0.0512820512820513	0.717948717948718	0.825	0.5	0.7
0.05	0.25	0.625	0.375	0.875	0.825
0.025	0.175	0.45	0.75	0.85	0.75
0.1	0.1	0.6	0.425	0.8	0.975
0.05	0.3	0.675	0.675	0.425	0.875

## Sheet: Figure 1G
0.2	0.15	0.575	0.4	0.875	0.8
0.175	0.025	0.5	0.525	0.775	1
0.25	0.075	0.425	0.525	0.9	0.825
0.1	0.125	0.45	0.55	0.825	0.95
0.2	0	0.525	0.5	0.925	0.85
0.525	0.275	0.125	0.275	0.925	0.875
0.15	0.1	0.5	0.575	0.875	0.8
0.15	0.05	0.825	0.9	0.55	0.525
0.282051282051282	0.384615384615385	0.128205128205128	0.384615384615385	0.85	0.95
0.25	0.1	0.4	0.45	0.825	0.975
0.3	0.025	0.575	0.375	0.8	0.925
0.075	0.175	0.575	0.375	0.95	0.85
0.1	0.25	0.425	0.625	0.825	0.775
0.05	0.25	0.65	0.45	0.65	0.95
0.35	0.25	0.825	0.35	0.35	0.875
0.225	0.7	1	0.2	0.625	0.25
0.175	0.4	0.575	0.925	0.55	0.375
0.15	0.075	0.525	0.45	0.85	0.95
0.225	0.65	0.325	0.425	0.75	0.625
0.175	0.15	0.5	0.45	0.875	0.85
0.2	0.075	0.5	0.55	0.75	0.925
0.575	0.4	0.2	0.075	0.875	0.875
0.1	0.1	0.5	0.5	0.975	0.825
0.05	0.2	0.55	0.5	0.975	0.725
0.025	0.175	0.475	0.525	0.925	0.875
0.15	0.05	0.625	0.625	0.85	0.7
0.4	0.5	0.1	0.225	0.875	0.9
0.075	0.125	0.55	0.625	0.925	0.7
0.175	0.025	0.5	0.55	0.975	0.775
0.2	0.15	0.8	0.875	0.575	0.4
0.2	0.05	0.45	0.5	0.825	0.975
0.075	0.2	0.35	0.675	0.8	0.9
0.175	0.05	0.575	0.45	0.775	0.975
0.0263157894736842	0.55	0.475	0.210526315789474	0.95	0.75
0.375	0.525	0.5	0.525	0.425	0.65
0.025	0.225	0.55	0.4	0.975	0.825
0.025	0.3	0.5	0.375	0.9	0.9
0.075	0.25	0.4	0.825	0.525	0.925
0.45	0.45	0.475	0.55	0.55	0.525
0.025	0.375	0.5	0.525	0.95	0.625
0.225	0.025	0.65	0.375	0.725	1
0.45	0.725	1	0.2	0.075	0.55
0.1	0.225	0.75	0.4	0.9	0.625
0.225	0.5	0.421052631578947	0.4	0.875	0.575

## Sheet: Figure 1H
0.175	0.225	0.55	0.375	0.85	0.825
0.125	0.325	0.55	0.225	0.975	0.8
0.5	0.225	0.45	0.1	0.9	0.825
0.175	0.2	0.475	0.475	0.8	0.875
0.2	0.075	0.475	0.45	0.95	0.85
0.35	0.275	0.45	0.375	0.875	0.675
0.175	0.675	0.45	0.8	0.625	0.275
0.525	0.125	0.4	0.2	0.85	0.9
0.25	0.075	0.625	0.55	0.85	0.65
0.025	0.925	0.2	0.675	0.675	0.5
0.025	0.475	0.225	0.65	0.9	0.725
0.05	0.175	0.525	0.525	0.825	0.9
0.65	0.8	0.2	0.2	0.475	0.675
0.05	0.175	0.4	0.6	0.875	0.9
0.675	0.525	0.425	0.358974358974359	0.95	0.0512820512820513
0.125	0.615384615384615	0.35	0.2	0.794871794871795	0.925
0.2	0.1	0.384615384615385	0.58974358974359	0.825	0.9
0.153846153846154	0.225	0.65	0.282051282051282	0.75	0.925
0.175	0.625	0.25	0.225	0.825	0.9
0.15	0.55	0.075	0.775	0.575	0.875
0.125	0.2	0.475	0.45	0.875	0.875
0.4	0.075	0.55	0.25	0.9	0.825
0.025	0.3	0.55	0.425	0.85	0.85
0.825	0.7	0.2	0.15	0.425	0.7
0.025	0.225	0.575	0.375	0.9	0.9
0.282051282051282	0.725	0.3	0.0512820512820513	0.8	0.825
0.325	0.05	0.35	0.475	0.95	0.85
0.205128205128205	0.675	0.102564102564103	0.5	1	0.5
0.275	0.375	0.375	0.325	0.825	0.825
0.2	0.15	0.675	0.35	0.95	0.675
0.125	0.275	0.4	0.6	0.9	0.7
0.175	0.8	0.275	0.25	1	0.5
0.564102564102564	0.525	0.358974358974359	0.25	0.825	0.475
0.125	0.225	0.769230769230769	0.35	0.975	0.564102564102564
0.15	0.1	0.65	0.375	0.975	0.75
0.5	0.45	0.075	0.2	0.9	0.875
0.1	0.125	0.6	0.575	0.875	0.725
0.375	0.175	0.575	0.275	0.95	0.65
0.375	0.2	0.275	0.5	0.85	0.8
0.25	0.1	0.425	0.6	0.925	0.7
0.4	0	0.625	0.55	0.975	0.45
0.15	0.1	0.8	0.6	0.875	0.475

## Sheet: Figure 1I
0	0.1
0.5	0.4
1	0.9
0	1
0.7	0.4
0.8	0.7
0.9	1
0.6	0.8
0	1
0.5	1
1	0.444444444444444
0.6	0.7
0	1
0.8	0.7
0.3	0.9
0.8	1
0.1	1
0.7	1
0	0.2
1	0.9
0.9	0.8
0.1	0.7
0.9	1
0.6	1
0.8	0.1
0.1	0.8
0.6	0.8
0	0.9
0.3	0
1	1
0.4	0.4
1	0
0.1	1
0.9	0.9
0.5	1
1	1
0.9	0.9
0.9	1
0	1
0.9	0
