# Supplementary material for: Decisions bias future choices by modifying hippocampal associative memories
Source: Nat Commun. 2020 Jul 3;11:3318. doi: 10.1038/s41467-020-17192-7 (PMC7335207; doi:10.1038/s41467-020-17192-7)
Supplement: Supplementary file 4 — Source Data [file 41467_2020_17192_MOESM4_ESM.zip › Source_Data/Source_Data_Supplementary_Figure3.xlsx]

## Sheet: SFigure 3A
10.1487	14.1767	-36.3681	-27.367
-1.87164	-57.3043	32.2177	-18.163
-8.63196	-253.778	-108.758	36.4751
11.0196	4.68544	0.0484557	-30.5616
18.0001	-36.512	20.0402	44.9978
-26.6043	-10.6015	-4.72307	-11.3628
-51.2682	-22.7102	-6.04125	-10.6604
6.46323	-33.9267	-1.21433	-152.251
29.7949	49.4885	5.49589	60.4988
-32.5596	-51.7497	-52.1958	-19.4682
30.0876	-16.6294	11.8558	31.3341
-16.3242	-9.90856	-11.1018	13.4973
-36.6822	-34.1228	14.0991	41.2614
31.2807	-36.5739	-2.97822	-15.5664
-39.9341	7.71786	7.40818	14.6285
-76.6928	-19.0764	-77.1751	34.7125
-1.9783	29.3589	28.006	5.90648
21.8135	33.5716	8.15532	-22.8201
3.22637	-34.6238	35.792	-10.7852
2.32623	21.7265	-6.55746	10.1111
-63.7641	39.1971	-26.4039	11.7192
-54.3716	91.8806	1.98716	7.78653
-17.4459	28.5668	2.17382	0.688856
59.3629	7.84836	7.81963	-20.2399
0.704804	-12.198	0.816859	15.4404
76.8484	-16.4379	5.43843	151.996
59.1968	-44.6419	-24.8426	80.1018
44.3956	-5.25821	-15.7347	-6.9322
-19.8235	-41.116	-11.06	-2.25934
-3.64823	-1.5026	30.3137	46.965
36.2246	39.4892	-26.3311	10.0425
5.35729	-27.4983	-41.7119	40.0485
-9.31671	-121.628	-53.8146	71.6167
34.2746	24.7795	9.36236	21.0318
-37.9907	-7.29285	42.8922	42.4343
-15.0511	-18.1717	54.2979	27.1255
138.535	66.3716	37.7945	77.9035
-6.95847	-31.7858	25.9007	-19.7647
40.0612	5.74886	8.19019	-19.5999
21.2803	-63.4303	30.021	96.3981
-38.3258	-11.8547	5.60904	11.9934
5.62332	-34.5775	32.0209	-60.418

## Sheet: SFigure 3B
20.4488	-116.922	-57.2703	-194.85
21.989	-114.099	100.255	7.02936
36.2164	-460.839	122.339	84.4048
-2.97748	-10.5559	-17.5426	-6.21615
9.73038	-73.1868	67.1004	48.5198
43.7979	-12.626	-91.6969	69.8133
-19.2846	30.2905	-16.2604	53.3547
8.98152	-47.957	51.7407	-67.3432
66.3643	57.9731	40.1837	47.8598
-41.6241	-58.9262	25.3608	-66.0353
36.8588	-17.3985	-3.56681	-17.4855
54.7689	-16.5725	-56.3961	-2.04426
-16.6077	2.15962	86.4434	16.4158
20.1811	9.04908	18.4279	-48.307
47.812	-8.72643	-45.1094	88.2777
76.2953	-42.5849	-16.0976	47.3607
41.1171	24.8992	-21.4651	41.2695
2.38697	18.1222	5.26157	13.4623
-23.0991	-71.4844	20.5747	-27.9078
-6.75933	-11.9029	-38.5377	69.3019
-47.4109	10.7181	-48.1329	-11.8853
-100.096	-23.5642	15.5073	51.6292
-11.134	13.1404	13.0571	81.9372
24.8357	2.48163	1.87315	-5.75181
165.279	-19.796	-41.3166	1.38111
-63.1735	86.2281	20.1175	136.457
8.32381	-24.6295	21.6318	57.3605
-2.40008	-37.5879	72.5735	28.5434
-44.9828	29.7128	40.4882	-12.0377
-104.149	32.2679	73.7671	18.8998
54.3851	59.7189	69.587	-39.9586
81.1159	32.5412	24.0131	-17.7994
10.9015	-149.414	-106.423	12.4303
-45.613	-17.58	-33.0878	-15.5653
-86.6166	-42.2338	98.7899	124.596
-38.1899	-56.5976	96.2956	-91.638
100.996	36.4558	3.29067	-18.8286
27.7148	-17.1392	3.17265	-27.7075
51.5872	-5.82775	5.37919	-10.1677
10.4531	-73.0514	53.5261	114.981
-15.3528	-34.7647	-35.6404	19.2351
-23.5141	-38.0785	74.5798	31.6064
