# Supplementary material for: Decisions bias future choices by modifying hippocampal associative memories
Source: Nat Commun. 2020 Jul 3;11:3318. doi: 10.1038/s41467-020-17192-7 (PMC7335207; doi:10.1038/s41467-020-17192-7)
Supplement: Supplementary file 4 — Source Data [file 41467_2020_17192_MOESM4_ESM.zip › Source_Data/Source_Data_Supplementary_Figure2.xlsx]

## Sheet: SFigure 2A
1	0.875	0.375	0	0		1	1	1	0.875	0.25
1	0.875	0.5	0.25	0.25		1	1	0.75	0.875	0.875
0.875	0.625	0.375	0	0.125		1	1	1	1	1
0.625	0.25	0.375	0.25	0.625		0.75	0.75	0.75	0.5	0.625
0	0.75	0	0	0		1	1	1	1	0.125
1	0.75	0.125	0.25	0.25		1	0.875	0.75	0.875	0.25
0.625	1	0.25	0	0.125		1	1	1	1	1
1	1	1	0	0.75		1	1	1	1	0.875
1	1	0.875	0	0.5		1	1	1	1	0.75
0	0	0.125	0	0		1	1	1	1	0.625
1	1	0.625	0.125	0.25		1	1	0.875	1	0.375
0	0.5	0.375	0	0.625		0.25	1	1	1	1
0.75	0.625	0.375	0.125	0.5		1	0.875	0.875	0.625	0.5
0.625	0.625	0.625	0	0		1	1	1	1	0.375
1	1	0	0	0.25		1	1	1	1	0.875
1	1	1	0	0.25		1	0.875	1	1	0.875
1	1	0.125	0	0		1	0.875	1	1	1
0.875	0.875	0.75	0	0.125		1	1	1	1	1
0	0.875	0.25	0	0.375		0.25	1	1	0.875	1
0.75	0.857142857142857	0.125	0	0.125		1	1	1	1	0.25
1	0.125	0.125	0	0		1	1	1	1	0.875
1	0.875	0.25	0	0		1	1	1	0.875	0.625
1	1	0	0	0		1	1	1	1	1
1	0.875	0.75	0	0		0.875	1	1	1	0.875
1	1	1	0.125	0.375		1	1	0.875	1	0.5
0.125	0	0.125	0	0.125		0.75	0	1	1	0.375
1	0.875	0.285714285714286	0.125	0		0.875	1	0.875	1	0.25
0	0	0.25	0	0		1	1	1	1	1
0.75	0.875	0.625	0.125	0.75		0.875	0.875	0.875	1	0.75
0.75	0.875	0.25	0	0		0.875	1	1	1	1
0.75	1	0.25	0	0		1	1	1	1	0.5
1	1	0.125	0	0		1	0.875	1	0.875	0.375
1	1	1	0.125	0.25		1	1	0.875	1	0.75
0.875	0.125	0.25	0.125	0		1	1	0.875	0.75	0.5
1	1	0.625	0	0.125		1	1	1	1	0.875
0.125	0.125	0	0	0		1	1	1	0.75	0.875
0	0.25	0.5	0	0.125		0.75	0.875	1	1	0.5
0	0.125	0.75	0	0		0.875	0.75	1	1	0.125
0.5	0.125	0	0	0		1	0.75	1	1	1
1	1	0.25	0.125	0.25		1	1	0.875	1	0.625

## Sheet: SFigure 2B
0.125	0	0.125	0	0		1	0.75	0.25	0.125	0
0.25	0.125	0	0	0		0.875	0.875	0.5	0.375	0
0.875	0.125	0.125	0	0		0.875	0.75	0.875	0.625	0.125
0.625	0	0	0.75	1		1	1	0.125	1	1
0.625	0.125	0.25	0	0		0.875	1	0.875	0.375	0.5
0.25	0	0.125	0.125	0		1	1	0.25	0.875	1
0	0	0.375	0	0.25		1	0.375	0.625	0.25	0.375
0.5	0	0	0	0		1	1	0.625	0.375	0.125
0.5	0	0	0	0		1	1	1	0	0
0.375	0	0	0.125	0		1	0.75	0.75	0.25	0.625
0.25	0	0	0	0		1	1	0.5	0	0
0.428571428571429	0	0.125	0	0		1	0.875	0.875	0.25	0.125
0.375	0	0	0	0		1	0.875	0.5	0.125	0
0.5	0	0	0	0.375		1	1	0.5	0.125	0.875
1	0	0	0	0		1	0.875	0	0.125	0
0.375	0.375	0.875	0.125	0.625		0.625	0.75	0.75	0.125	0.5
0.375	0.25	0.5	0	0.875		0.75	1	0.875	0	0.625
0.625	0.125	0.125	0	0		0.875	1	0.625	0	0
0.5	0	0	0	0		1	0.875	0.5	0.125	0
0	0	0	0.25	0		1	0.875	0.875	1	0.75
0.875	0	1	0	1		1	1	1	0.625	1
1	0	0.125	0	0		1	1	0.25	1	1
0	0	0	0	0		1	0.875	0.625	1	1
0.25	0	0	0	0		1	1	0.5	0.428571428571429	0.142857142857143
0.5	0	0	0	0		1	1	0.75	0	0
0.625	0	0.25	0	0		1	0.875	0.625	0.375	0
0.75	0	0	0	0		1	1	0.75	0	0
0.5	0.125	0.125	0	0		0.875	1	1	0	0.125
0	0	0	0	0		1	1	0	0	0
0.125	0	0.875	0.25	0		1	1	1	1	0.875
0.125	0.625	0.25	0.375	0		0.375	0	0	0	0
1	0.125	0.125	0.125	0.5		0.875	1	0.875	0.5	1
0.125	0	0	0	0		1	0.625	0.75	0.125	0
0.5	0	0	0	0.125		1	1	0.875	0.625	0.625
0.25	0	0	0	0		1	0.875	1	0.375	0.25
1	0	0	0	0		1	1	0.125	0.875	0.625
0.125	0.125	0	0	0		0.875	0.875	1	0.125	0.25
0.125	0	0	0	0		1	1	0.125	0	0.125
0.5	0	0	0	0		1	1	0.875	0.125	0
0.125	0	0	0	0.125		1	1	0.375	0.75	0.25

## Sheet: SFigure 2C
0.875	1	0.625	0.125	0.125		1	0.875	0.875	1	0.5
1	0.875	0.875	0	0		1	1	1	1	0.875
0.125	1	0.875	0	0.25		0.875	1	1	1	0.625
1	0.75	0.625	0	0		1	0.75	1	0.75	0.5
0.875	1	0.5	0	0		1	1	1	1	0.75
0.75	0.625	0.5	0	0.375		1	0.75	1	1	0.625
1	0.375	0	0.25	0.625		0.875	0.5	0.75	0.25	0.75
0.25	0.875	0.875	0	0		1	1	1	1	0.25
1	1	0.625	0.125	0.375		0.875	1	0.875	0.75	0.75
0.875	0	0	0	0.125		1	0.125	1	0.875	0.375
1	0.125	0	0	0		1	1	1	0.875	0.625
1	1	0.5	0.125	0		1	1	0.875	1	0.25
0.125	0	0.625	0.125	0.125		0.25	0.25	0.875	0.75	0.25
1	0.875	0.125	0	0		1	1	1	0.875	0.5
0.25	0.5	0.5	0	0.875		1	0.875	1	0.875	1
0.875	0.125	0.625	0	0.125		1	0.857142857142857	1	0.875	0.25
1	0.625	0.142857142857143	0.125	0		1	1	0.875	0.875	0.375
1	1	0.875	0.25	0.125		1	0.875	0.75	1	0.125
0.5	0.25	0.5	0	0		1	0.875	1	1	0.25
0.375	0	0	0	0		1	0.5	1	0.375	0
0.875	0.875	0.5	0	0.125		1	1	1	1	0.375
0.625	1	1	0	0.125		1	1	1	0.875	0.625
1	0.75	0.875	0.125	0		1	0.875	0.875	0.875	0.625
0.125	0.125	0.625	0.125	0		0.125	0	0.875	1	0.125
1	0.875	1	0	0		1	1	1	1	0.5
0.625	0	0.875	0	0		1	0.625	1	1	0.375
0.5	1	0.25	0	0		1	1	1	1	0.75
0.428571428571429	0	0.125	0	0		1	1	1	1	1
0.375	0.5	0.75	0.125	0.125		1	0.875	0.875	0.875	0.5
1	0.625	0.875	0	0.875		1	1	1	1	0.75
0.75	0.625	0.25	0	0.375		1	1	1	1	0.5
0.75	0	0.5	0	0.125		1	1	1	1	1
0.285714285714286	0.375	0.625	0	0.5		0.625	0.75	1	1	0.75
1	0.875	1	0.125	0.857142857142857		1	1	0.875	1	1
1	1	0.875	0.125	0.25		1	1	0.875	1	1
0.125	0	0.25	0	0		0.875	1	1	1	0.625
1	1	0.625	0.125	0.25		1	1	0.875	1	0.5
0.625	0.75	1	0	0.5		1	1	1	1	0.75
0.25	0.75	0.25	0	0.125		1	1	1	0.75	0.5
0.625	0.875	0.375	0	0.25		1	0.875	1	0.875	0.875
0.75	1	0.5	0.125	0.75		1	1	0.875	1	1
0.875	1	0.75	0.5	0.875		1	1	0.5	1	0.875

## Sheet: SFigure 2D
0.625	0	0.375	0	0		1	1	0.5	0.125	0.25		1	1	0.875	1	0.5
0.875	0	0	0	0		1	1	0.375	0.125	0		1	1	0.875	1	0
0.75	0.375	0	0	0.125		0.625	0.875	0.375	0.125	0.125		1	1	0.875	1	0.625
0.5	0	0	0	0		1	1	0.25	0	0		1	1	1	1	0.125
1	0	0	0	0		1	1	0.5	0	0.125		1	1	1	1	0.625
0.875	0.875	0.875	0	0		0.125	0.25	0.25	0	0		1	1	1	1	0.625
0.5	0.125	0	0.125	0		0.875	1	0.375	0	0.25		0.875	1	1	0.875	0.625
0.75	0	0	0	0		1	1	0.25	0.875	1		1	1	0.125	0.125	0.5
0.5	0.714285714285714	0.25	0	0		0.285714285714286	0.125	0.25	0	0		1	1	1	1	0.25
0.75	0.25	0.25	0	0		0.75	0.875	0.375	0	0		1	1	1	1	0.125
0.875	0.125	0.5	0	0		0.875	1	0.875	0	0.125		1	1	1	0.875	0.125
0.375	0	0	0	0		1	1	0.875	0	0		1	1	1	1	0.75
0.125	0.25	0.125	0	0		0.75	0.875	0.125	0.25	0.125		1	1	0.75	0.875	0.5
0.25	0	0	0	0		1	0.75	1	0.375	0.125		1	0.75	0.625	0.875	0
0.5	0	0.75	0.375	0.125		1	0.875	1	1	0.25		0.625	0.625	0	0.375	0.125
0	0	0.25	0.375	0.5		1	1	1	1	1		0.625	0.5	0	1	1
0.125	0.5	0	0.125	0.125		0.5	0.875	0.125	0.625	0.75		0.875	0.75	0.375	0	0.75
0.625	0	0.125	0	0		1	1	0.625	0	0		1	1	1	1	0.25
0.25	0.25	0.125	0.125	0.375		0.75	0.25	0.125	0.25	0.25		0.875	0.625	0.75	1	0.5
0.5	0.125	0.125	0.125	0		0.875	0.875	0.5	0	0.25		0.875	1	1	1	0.5
0.625	0.125	0.25	0	0		0.875	1	0.25	0.25	0.125		1	1	0.75	0.875	0.125
0.875	1	1	0	0		0	0	1	0	0		1	1	1	0.875	0.5
0.5	0	0	0	0		1	1	0.5	0	0		1	1	1	1	0.875
0.125	0	0.125	0	0		1	1	0.5	0	0.25		1	1	1	1	0.875
0.125	0	0	0	0		1	1	0.375	0	0		1	1	1	1	0.625
0.75	0	0	0	0		1	1	0.5	0	0.625		1	1	1	0.75	0.5
0.5	0.875	0.625	0	0		0.125	0	0.375	0	0		1	0.875	1	1	0.5
0.375	0	0	0	0		1	1	0.25	0.25	0.25		1	1	0.75	0.875	1
0.875	0	0	0	0		1	1	0.375	0	0.125		1	1	1	1	0.875
0.625	0.125	0.125	0.125	0		0.875	1	0.25	0.875	1		0.875	1	0.125	0.25	0.625
0.75	0	0.25	0	0		1	1	0.25	0	0		1	1	1	1	0.125
0.375	0	0	0	0		1	0.625	0.125	0	0		1	1	1	0.625	0.375
0.75	0	0.125	0	0		1	1	0.625	0.125	0.125		1	1	0.875	1	0
0	0	0.166666666666667	0	0		1	0.25	0.75	0	0.375		1	1	1	1	0.75
0.5	0.25	0.375	0.375	0.375		0.75	0.375	0.5	0.375	0.5		0.625	0.25	0.625	0.5	0.125
0.125	0	0	0	0		1	0.875	0.875	0	0		1	1	1	1	0.875
0.125	0	0	0	0		1	0.875	0.625	0	0		1	1	1	1	0.5
0.125	0.25	0	0	0		0.75	0.875	0	0.375	0		1	0.75	0.625	0.125	0.125
0.5	0.5	0.5	0.375	0.375		0.5	0.5	0.25	0.5	0.625		0.625	0.625	0.5	0.625	0.375
0.125	0	0	0	0		1	0.625	0.5	0	0.375		1	0.875	1	0.875	1
0.875	0	0.25	0	0		1	1	0.875	0.375	0		1	1	0.625	1	0
0.125	0	1	0.875	0.25		1	1	1	1	1		0.125	0	0	0.25	0
0.375	0	0	0	0.125		1	1	1	0.25	0.5		1	1	0.75	1	0.75
0.125	0.375	0.5	0	0.125		0.625	0.5	0.625	0	0.375		1	0.625	1	1	0.75

## Sheet: SFigure 2E
0.5	0.375	0.25
0.375	0.5	0.875
0.875	0.375	1
0.625	0.375	0.625
0.875	0	0.125
0.5	0.125	0.25
0.625	0.25	1
1	1	0.875
0.5	0.875	0.75
1	0.125	0.625
0.75	0.625	0.375
1	0.375	1
0.625	0.375	0.5
0.5	0.625	0.375
0.875	0	0.875
0.125	1	0.875
0.875	0.125	1
0.25	0.75	1
0.875	0.25	1
0.375	0.125	0.25
0	0.125	0.875
0.625	0.25	0.625
0.625	0	1
0	0.75	0.875
0.625	1	0.5
0.25	0.125	0.375
0.125	0.285714285714286	0.25
0.375	0.25	1
0.875	0.625	0.75
0.625	0.25	1
0.5	0.25	0.5
0.125	0.125	0.375
0.75	1	0.75
0.125	0.25	0.5
0.125	0.625	0.875
1	0	0.875
0.875	0.5	0.5
0.125	0.75	0.125
0.125	0	1
0.5	0.25	0.625

## Sheet: SFigure 2F
0.125	0.25	0.125
0.25	0.5	0.5
0.875	0.875	0.25
0.625	0.125	0.875
0.625	0.875	0.5
0.25	0.25	0.375
0	0.625	0.375
0.5	0.625	0.375
0.5	1	0.375
0.375	0.75	0.625
0.25	0.5	1
0.428571428571429	0.875	0.25
0.375	0.5	0.5
0.5	0.5	1
1	0	0
0.375	0.75	0.75
0.375	0.875	1
0.625	0.625	0.125
0.5	0.5	0.25
0	0.875	0
0.875	1	1
1	0.25	0.125
0	0.625	0.75
0.25	0.5	0.375
0.5	0.75	0.75
0.625	0.625	0.375
0.75	0.75	0.75
0.5	1	0.75
0	0	0
0.125	1	0.125
0.125	0	0.125
1	0.875	0.625
0.125	0.75	0
0.5	0.875	0.5
0.25	1	0.5
1	0.125	0.25
0.125	1	0.625
0.125	0.125	0.5
0.5	0.875	0.125
0.125	0.375	0

## Sheet: SFigure 2G
0.625	0.5	0.5
0.875	0.375	0
0.75	0.375	0.625
0.5	0.25	0.125
1	0.5	0.625
0.875	0.25	0.625
0.5	0.375	0.625
0.75	0.25	0.5
0.5	0.25	0.25
0.75	0.375	0.125
0.875	0.875	0.125
0.375	0.875	0.75
0.125	0.125	0.5
0.25	1	0
0.5	1	0.125
0	1	1
0.125	0.125	0.75
0.625	0.625	0.25
0.25	0.125	0.5
0.5	0.5	0.5
0.625	0.25	0.125
0.875	1	0.5
0.5	0.5	0.875
0.125	0.5	0.875
0.125	0.375	0.625
0.75	0.5	0.5
0.5	0.375	0.5
0.375	0.25	1
0.875	0.375	0.875
0.625	0.25	0.625
0.75	0.25	0.125
0.375	0.125	0.375
0.75	0.625	0
0	0.75	0.75
0.5	0.5	0.125
0.125	0.875	0.875
0.125	0.625	0.5
0.125	0	0.125
0.5	0.25	0.375
0.125	0.5	1
0.875	0.875	0
0.125	1	0
0.375	1	0.75
0.125	0.625	0.75

## Sheet: SFigure 2H
0.375	0.625	0.5
0.25	0.875	0.875
0.75	0.875	0.625
0.75	0.625	0.5
0.875	0.5	0.75
0.75	0.5	0.625
0	0	0.75
1	0.875	0.25
0.75	0.625	0.75
0	0	0.375
0	0	0.625
0.25	0.5	0.25
0.25	0.625	0.25
0.25	0.125	0.5
0.625	0.5	1
0	0.625	0.25
0.875	0.142857142857143	0.375
0.25	0.875	0.125
0	0.5	0.25
0.125	0	0
0.5	0.5	0.375
0.75	1	0.625
0	0.875	0.625
0.875	0.625	0.125
0.125	1	0.5
0.125	0.875	0.375
0.75	0.25	0.75
0	0.125	1
0.375	0.75	0.5
1	0.875	0.75
0.375	0.25	0.5
0	0.5	1
0.5	0.625	0.75
0.375	1	1
0.5	0.875	1
0.625	0.25	0.625
0.375	0.625	0.5
0.875	1	0.75
0.5	0.25	0.5
0.875	0.375	0.875
1	0.5	1
0.5	0.75	0.875
