# Supplementary material for: Decisions bias future choices by modifying hippocampal associative memories
Source: Nat Commun. 2020 Jul 3;11:3318. doi: 10.1038/s41467-020-17192-7 (PMC7335207; doi:10.1038/s41467-020-17192-7)
Supplement: Supplementary file 4 — Source Data [file 41467_2020_17192_MOESM4_ESM.zip › Source_Data/Source_Data_Supplementary_Figure1.xlsx]

## Sheet: SFigure 1A
0.125	0.15	0.45	0.5	0.825	0.95
0.075	0.15	0.575	0.525	0.9	0.775
0.325	0.15	0.4	0.475	1	0.65
0.35	0.4	0.425	0.7	0.675	0.45
0.475	0.075	0.15	0.5	0.825	0.975
0.1	0.2	0.475	0.575	0.75	0.9
0.225	0.075	0.4	0.55	1	0.75
0.475	0.025	0.75	0.225	0.975	0.55
0.1	0.15	0.675	0.475	0.95	0.65
0.55	0.325	0.025	0.3	0.925	0.875
0.15	0.05	0.6	0.525	0.85	0.825
0.925	0.375	0.3	0.325	0.85	0.225
0.275	0.275	0.475	0.6	0.775	0.6
0.25	0.25	0.375	0.35	0.875	0.9
0.175	0.025	0.45	0.65	0.975	0.725
0.075	0.225	0.65	0.325	0.95	0.775
0.2	0.1	0.425	0.55	0.975	0.75
0.075	0.2	0.525	0.525	1	0.675
0.9	0.125	0.3	0.575	0.825	0.275
0.125	0.179487179487179	0.358974358974359	0.6	0.85	0.875
0	0.575	0.25	0.4	0.975	0.8
0.125	0.125	0.425	0.55	0.9	0.875
0.15	0.075	0.4	0.675	1	0.7
0.025	0.25	0.525	0.425	0.95	0.825
0.175	0.15	0.7	0.3	0.875	0.8
0.55	0.875	0.075	0.325	0.625	0.55
0.05	0.25	0.461538461538462	0.487179487179487	0.8	0.95
0.4	0.475	0.05	0.3	1	0.775
0.3	0.175	0.625	0.375	0.875	0.65
0.25	0.1	0.375	0.625	0.975	0.675
0.175	0.15	0.4	0.5	0.9	0.875
0.025	0.2	0.425	0.6	0.825	0.925
0.175	0.075	0.675	0.375	0.925	0.775
0.05	0.375	0.275	0.625	0.825	0.85
0.1	0.175	0.55	0.425	0.975	0.775
0.475	0.175	0.05	0.7	0.925	0.675
0.675	0.375	0.175	0.15	0.825	0.8
0.475	0.6	0.175	0.05	0.75	0.95
0.125	0.625	0.125	0.75	0.95	0.425
0.125	0.125	0.525	0.5	0.9	0.825

## Sheet: SFigure 1B
0.05	0.225	0.425	0.625	0.7	0.975
0.075	0.275	0.525	0.5	0.775	0.85
0.225	0.15	0.65	0.35	0.7	0.925
0.475	0.475	0.825	0.975	0.225	0.025
0.2	0.15	0.725	0.375	0.825	0.725
0.1	0.3	0.825	0.825	0.45	0.5
0.125	0.575	0.525	0.2	0.8	0.775
0.1	0.1	0.625	0.575	0.725	0.875
0.1	0.1	0.6	0.4	0.875	0.925
0.1	0.225	0.675	0.625	0.775	0.6
0.05	0.15	0.5	0.525	1	0.775
0.102564102564103	0.179487179487179	0.625	0.35	0.8	0.925
0.075	0.15	0.5	0.525	0.875	0.875
0.175	0.225	0.7	0.775	0.875	0.25
0.2	0.05	0.4	0.8	0.55	1
0.475	0.375	0.55	0.25	0.85	0.5
0.4	0.175	0.65	0.5	1	0.275
0.175	0.1	0.5	0.45	0.825	0.95
0.1	0.125	0.5	0.525	0.8	0.95
0.05	0.225	0.9	0.675	0.375	0.775
0.575	0.025	0.925	0.225	0.875	0.375
0.225	0.05	0.85	0.925	0.375	0.575
0	0.225	0.9	0.875	0.55	0.45
0.05	0.175	0.631578947368421	0.615384615384615	0.692307692307692	0.868421052631579
0.1	0.1	0.55	0.475	0.95	0.825
0.175	0.1	0.575	0.525	0.7	0.925
0.15	0.075	0.55	0.45	0.925	0.85
0.15	0.15	0.6	0.425	0.875	0.8
0	0.2	0.4	0.6	0.8	1
0.25	0.7	0.975	0.025	0.375	0.675
0.275	0.65	0.075	0.475	0.55	0.975
0.375	0.025	0.85	0.7	0.675	0.375
0.025	0.375	0.5	0.375	0.775	0.95
0.125	0.1	0.825	0.65	0.675	0.625
0.05	0.225	0.7	0.4	0.825	0.8
0.2	0.0512820512820513	0.717948717948718	0.825	0.5	0.7
0.05	0.25	0.625	0.375	0.875	0.825
0.025	0.175	0.45	0.75	0.85	0.75
0.1	0.1	0.6	0.425	0.8	0.975
0.05	0.3	0.675	0.675	0.425	0.875

## Sheet: SFigure 1C
0.2	0.15	0.575	0.4	0.875	0.8
0.175	0.025	0.5	0.525	0.775	1
0.25	0.075	0.425	0.525	0.9	0.825
0.1	0.125	0.45	0.55	0.825	0.95
0.2	0	0.525	0.5	0.925	0.85
0.525	0.275	0.125	0.275	0.925	0.875
0.15	0.1	0.5	0.575	0.875	0.8
0.15	0.05	0.825	0.9	0.55	0.525
0.282051282051282	0.384615384615385	0.128205128205128	0.384615384615385	0.85	0.95
0.25	0.1	0.4	0.45	0.825	0.975
0.3	0.025	0.575	0.375	0.8	0.925
0.075	0.175	0.575	0.375	0.95	0.85
0.1	0.25	0.425	0.625	0.825	0.775
0.05	0.25	0.65	0.45	0.65	0.95
0.35	0.25	0.825	0.35	0.35	0.875
0.225	0.7	1	0.2	0.625	0.25
0.175	0.4	0.575	0.925	0.55	0.375
0.15	0.075	0.525	0.45	0.85	0.95
0.225	0.65	0.325	0.425	0.75	0.625
0.175	0.15	0.5	0.45	0.875	0.85
0.2	0.075	0.5	0.55	0.75	0.925
0.575	0.4	0.2	0.075	0.875	0.875
0.1	0.1	0.5	0.5	0.975	0.825
0.05	0.2	0.55	0.5	0.975	0.725
0.025	0.175	0.475	0.525	0.925	0.875
0.15	0.05	0.625	0.625	0.85	0.7
0.4	0.5	0.1	0.225	0.875	0.9
0.075	0.125	0.55	0.625	0.925	0.7
0.175	0.025	0.5	0.55	0.975	0.775
0.2	0.15	0.8	0.875	0.575	0.4
0.2	0.05	0.45	0.5	0.825	0.975
0.075	0.2	0.35	0.675	0.8	0.9
0.175	0.05	0.575	0.45	0.775	0.975
0.0263157894736842	0.55	0.475	0.210526315789474	0.95	0.75
0.375	0.525	0.5	0.525	0.425	0.65
0.025	0.225	0.55	0.4	0.975	0.825
0.025	0.3	0.5	0.375	0.9	0.9
0.075	0.25	0.4	0.825	0.525	0.925
0.45	0.45	0.475	0.55	0.55	0.525
0.025	0.375	0.5	0.525	0.95	0.625
0.225	0.025	0.65	0.375	0.725	1
0.45	0.725	1	0.2	0.075	0.55
0.1	0.225	0.75	0.4	0.9	0.625
0.225	0.5	0.421052631578947	0.4	0.875	0.575

## Sheet: SFigure 1D
0.175	0.225	0.55	0.375	0.85	0.825
0.125	0.325	0.55	0.225	0.975	0.8
0.5	0.225	0.45	0.1	0.9	0.825
0.175	0.2	0.475	0.475	0.8	0.875
0.2	0.075	0.475	0.45	0.95	0.85
0.35	0.275	0.45	0.375	0.875	0.675
0.175	0.675	0.45	0.8	0.625	0.275
0.525	0.125	0.4	0.2	0.85	0.9
0.25	0.075	0.625	0.55	0.85	0.65
0.025	0.925	0.2	0.675	0.675	0.5
0.025	0.475	0.225	0.65	0.9	0.725
0.05	0.175	0.525	0.525	0.825	0.9
0.65	0.8	0.2	0.2	0.475	0.675
0.05	0.175	0.4	0.6	0.875	0.9
0.675	0.525	0.425	0.358974358974359	0.95	0.0512820512820513
0.125	0.615384615384615	0.35	0.2	0.794871794871795	0.925
0.2	0.1	0.384615384615385	0.58974358974359	0.825	0.9
0.153846153846154	0.225	0.65	0.282051282051282	0.75	0.925
0.175	0.625	0.25	0.225	0.825	0.9
0.15	0.55	0.075	0.775	0.575	0.875
0.125	0.2	0.475	0.45	0.875	0.875
0.4	0.075	0.55	0.25	0.9	0.825
0.025	0.3	0.55	0.425	0.85	0.85
0.825	0.7	0.2	0.15	0.425	0.7
0.025	0.225	0.575	0.375	0.9	0.9
0.282051282051282	0.725	0.3	0.0512820512820513	0.8	0.825
0.325	0.05	0.35	0.475	0.95	0.85
0.205128205128205	0.675	0.102564102564103	0.5	1	0.5
0.275	0.375	0.375	0.325	0.825	0.825
0.2	0.15	0.675	0.35	0.95	0.675
0.125	0.275	0.4	0.6	0.9	0.7
0.175	0.8	0.275	0.25	1	0.5
0.564102564102564	0.525	0.358974358974359	0.25	0.825	0.475
0.125	0.225	0.769230769230769	0.35	0.975	0.564102564102564
0.15	0.1	0.65	0.375	0.975	0.75
0.5	0.45	0.075	0.2	0.9	0.875
0.1	0.125	0.6	0.575	0.875	0.725
0.375	0.175	0.575	0.275	0.95	0.65
0.375	0.2	0.275	0.5	0.85	0.8
0.25	0.1	0.425	0.6	0.925	0.7
0.4	0	0.625	0.55	0.975	0.45
0.15	0.1	0.8	0.6	0.875	0.475

## Sheet: SFigure 1E
0.13039	0.1308025	0.451119999999998	0.525557500000003	0.881262499999993	0.880867499999993
0.132575	0.126935	0.574695000000001	0.456180000000001	0.89762749999999	0.8119875
0.24002	0.246235	0.400125	0.45678	0.9999925	0.656847499999998
0.433477500000002	0.426877499999999	0.4251875	0.48728	0.675062500000002	0.552114999999999
0.252472499999999	0.25223	0.1502575	0.5897825	0.877964999999999	0.877292499999994
0.159650000000001	0.171535	0.474524999999999	0.503987500000002	0.807462499999998	0.882839999999991
0.141955	0.188580000000001	0.400530000000003	0.502407500000001	0.999297500000005	0.767229999999997
0.2172125	0.2358975	0.75003	0.343325	0.974682500000069	0.478852500000001
0.175255	0.1754775	0.4738525	0.474479999999997	0.949837500000028	0.751097499999996
0.37343	0.367889999999999	0.025312500000002	0.556529999999999	0.927052500000003	0.749784999999999
0.118235000000001	0.118455000000001	0.600884999999996	0.451667499999996	0.855665000000003	0.855092499999997
0.462210000000002	0.463112500000002	0.300555	0.461992500000002	0.849592500000002	0.4625375
0.304292500000001	0.306544999999999	0.4757125	0.478727500000001	0.7739475	0.660774999999999
0.2023725	0.2030425	0.375215000000001	0.538259999999999	0.840187500000001	0.840922500000001
0.133005	0.1406175	0.4495725	0.505597499999999	0.973562500000066	0.797644999999997
0.1582325	0.147919999999999	0.481689999999999	0.482610000000001	0.94843250000003	0.781114999999997
0.1633675	0.164805	0.424995000000001	0.49621	0.974825000000071	0.775797499999992
0.1587125	0.179235	0.4635275	0.463932499999996	0.9999325	0.734660000000001
0.468999999999998	0.468379999999998	0.300677499999999	0.4672825	0.825399999999999	0.469260000000002
0.1637425	0.164874358974354	0.357464102564089	0.5534075	0.863339999999998	0.885229999999991
0.23986	0.2617	0.24961	0.519257500000001	0.975205000000069	0.754367499999994
0.122230000000001	0.1324675	0.424897500000002	0.541377500000001	0.895424999999988	0.883602499999993
0.18116	0.125345000000001	0.399397500000004	0.517907500000002	0.999780000000002	0.776410000000002
0.125285	0.1245475	0.49956	0.500719999999999	0.874589999999998	0.875297499999997
0.131145	0.13842	0.700559999999999	0.407080000000005	0.879494999999995	0.743300000000001
0.573747499999999	0.575377500000002	0.0753699999999999	0.574380000000004	0.625779999999998	0.575344999999998
0.113205000000001	0.1697025	0.454235897435905	0.511264102564099	0.853037500000003	0.897692499999991
0.3812275	0.380905000000001	0.049902499999999	0.527230000000002	1	0.660735
0.229559999999999	0.224562500000001	0.625347500000005	0.413847500000001	0.876087499999998	0.630595000000002
0.208499999999999	0.217580000000001	0.374700000000001	0.483674999999999	0.973465000000073	0.742079999999997
0.144365000000001	0.16517	0.400695000000002	0.529087500000002	0.900677499999985	0.860005000000006
0.0915375000000023	0.159435000000001	0.422775000000004	0.541827500000002	0.868317500000004	0.916107499999986
0.115682500000001	0.115957500000001	0.674629999999996	0.412535000000016	0.925162500000003	0.756032499999995
0.2259275	0.226335	0.273032499999999	0.5735625	0.828997500000007	0.872144999999998
0.1371525	0.12875	0.549480000000002	0.444744999999999	0.97494250000007	0.764929999999997
0.358899999999999	0.371002499999999	0.050432499999999	0.551349999999999	0.9228425	0.745472500000001
0.425207500000002	0.438795	0.173855	0.519552499999999	0.825515	0.617075000000003
0.4060975	0.4050925	0.1755125	0.552650000000002	0.750087499999998	0.710559999999996
0.4364275	0.441629999999998	0.124812500000001	0.4936825	0.949982500000034	0.553464999999999
0.128680000000001	0.128207500000001	0.523395000000001	0.487289999999999	0.901819999999986	0.830607500000006

## Sheet: SFigure 1F
0.0497674999999991	0.222124999999997	0.528704999999999	0.527525	0.835455000000003	0.836422500000001
0.0754175	0.250627499999999	0.523877499999999	0.556675000000002	0.765315	0.828087500000004
0.2255025	0.114175000000001	0.650827499999997	0.395260000000001	0.731727500000001	0.8825075
0.474715000000002	0.438579999999998	0.580877499999999	0.482005	0.512209999999999	0.511612500000001
0.171525	0.1481475	0.728505	0.432495000000001	0.759077500000003	0.76025
0.100210000000001	0.436204999999999	0.807705000000002	0.502337499999998	0.576255000000001	0.5772875
0.1247325	0.404830000000001	0.524707500000001	0.35067	0.7979475	0.797112500000002
0.100120000000003	0.127195	0.624997500000002	0.5025175	0.822480000000001	0.822689999999999
0.0999725000000037	0.100027500000004	0.600000000000072	0.400000000000064	0.875395000000007	0.924604999999988
0.0998450000000013	0.265955	0.6757625	0.525392499999999	0.717037500000002	0.716007500000002
0.0501224999999992	0.158815	0.503802500000002	0.50299	0.892577499999988	0.891692499999987
0.101469230769231	0.124241025641026	0.625692499999998	0.465654999999999	0.830867500000002	0.832717500000003
0.0755250000000012	0.154764999999999	0.505600000000003	0.509495000000004	0.871552499999999	0.883062499999995
0.174805	0.3247075	0.702544999999999	0.498547499999999	0.664849999999999	0.634545000000001
0.120935	0.121510000000001	0.597912500000003	0.603835000000003	0.5590725	0.996735000000022
0.474925000000001	0.2912575	0.549429999999999	0.40351	0.624430000000002	0.656447499999999
0.342977499999999	0.213707500000001	0.686360000000003	0.421415000000001	0.695405	0.640135000000002
0.1210325	0.119855000000001	0.501667500000001	0.519260000000003	0.823469999999999	0.91471499999999
0.100337500000003	0.1216925	0.499857499999999	0.530322500000001	0.801727499999995	0.946062500000025
0.0495524999999991	0.341724999999999	0.899444999999989	0.445694999999998	0.607417499999999	0.656164999999998
0.2364275	0.2349	0.892597499999994	0.417342500000001	0.609975	0.6087575
0.2148175	0.2138775	0.813652500000001	0.568005000000001	0.3749225	0.814725000000002
0.0206450000000017	0.355737499999999	0.894252499999995	0.480184999999999	0.624310000000001	0.62487
0.0506049999999993	0.217369999999997	0.631094736842123	0.518466666666665	0.80591282051283	0.806542105263139
0.0998225000000035	0.112455000000001	0.549672499999998	0.452819999999995	0.892332499999994	0.892897499999983
0.168785	0.1616975	0.576259999999999	0.417622500000002	0.794427500000003	0.881207499999998
0.131547499999999	0.098372500000003	0.549715000000001	0.439045	0.913367499999986	0.867952500000004
0.142569999999999	0.1378325	0.600527500000001	0.462522499999998	0.827917500000002	0.828629999999998
0	0.200000000000032	0.400000000000064	0.600000000000072	0.899134999999985	0.900864999999979
0.250010000000001	0.322295000000001	0.831544999999997	0.4445875	0.575295000000003	0.576267500000001
0.177097499999999	0.556735	0.178005	0.645612500000002	0.721447499999998	0.721102500000005
0.3750875	0.18418	0.849972500000002	0.382315	0.604764999999999	0.603679999999999
0.0249975000000021	0.276667500000002	0.515322500000002	0.567797500000002	0.766192499999998	0.849022499999998
0.1243475	0.18998	0.763849999999998	0.457534999999998	0.719297500000002	0.744989999999999
0.0504024999999992	0.199837499999999	0.698942499999999	0.448685	0.801084999999998	0.801047499999997
0.200275	0.207405128205119	0.717589743589722	0.4701775	0.6871075	0.715570000000002
0.0504749999999991	0.199157499999999	0.625789999999997	0.474987499999999	0.825580000000001	0.82401
0.0249700000000021	0.250097499999998	0.522220000000001	0.529217500000001	0.825602500000006	0.847892500000002
0.100505000000003	0.100590000000003	0.599855000000004	0.423492500000029	0.798832499999993	0.976725000000073
0.0497249999999989	0.346542499999999	0.674724999999997	0.506414999999999	0.664545	0.7580475

## Sheet: SFigure 1G
0.158230000000001	0.157039999999999	0.58682	0.458700000000001	0.854865	0.784344999999998
0.174552500000003	0.0254475000000021	0.500514999999999	0.524410000000003	0.775074999999999	1
0.1682825	0.1683725	0.456269999999997	0.470937499999998	0.891832499999991	0.844305000000003
0.0896475000000025	0.13372	0.461264999999994	0.541770000000002	0.822212500000006	0.951385000000038
0.106210000000003	0.0989825000000034	0.541905000000002	0.47144499999999	0.913219999999985	0.868237500000003
0.538377499999998	0.1724525	0.125287500000001	0.413595000000002	0.891842499999991	0.858445000000007
0.143210000000001	0.1422875	0.50875	0.495057500000001	0.8586275	0.852067500000002
0.1516075	0.2537275	0.824947500000003	0.489227500000002	0.548195000000003	0.732295
0.290058974358967	0.279261538461532	0.127010256410257	0.573869230769225	0.833667499999997	0.877887499999996
0.24591	0.0776250000000003	0.401447500000002	0.492817499999998	0.890084999999995	0.892114999999988
0.140022499999999	0.1389575	0.605117499999998	0.444154999999999	0.767002500000001	0.904744999999996
0.0758175000000007	0.141249999999999	0.575795000000001	0.427410000000011	0.931970000000004	0.847757500000012
0.101040000000001	0.280557500000001	0.4371125	0.552952500000005	0.796142499999997	0.832195000000003
0.0612399999999988	0.19827	0.651414999999999	0.527237499999998	0.640895000000002	0.920942500000002
0.2592525	0.226759999999999	0.725292500000003	0.422215	0.619292500000007	0.747187499999999
0.305919999999998	0.307850000000001	0.813225000000001	0.437492499999999	0.567712500000003	0.567799999999997
0.3096525	0.455872499999999	0.572930000000003	0.555042499999999	0.451105	0.6553975
0.1423975	0.0804975000000016	0.531680000000001	0.448302499999995	0.840800000000021	0.956322500000047
0.344132499999999	0.482439999999999	0.376255	0.434254999999999	0.6016475	0.761270000000003
0.15495	0.1555825	0.518332500000003	0.460445	0.85042	0.860270000000005
0.192635	0.0679199999999996	0.494882500000003	0.604637499999998	0.813012499999998	0.8269125
0.547087499999999	0.2405925	0.201577499999999	0.447979999999998	0.903797499999993	0.658964999999999
0.0996325000000036	0.100367500000004	0.500262499999998	0.499737500000002	0.974765000000072	0.825235000000024
0.0334550000000001	0.222624999999996	0.576009999999999	0.462794999999997	0.938182500000016	0.766932499999998
0.0251925000000021	0.174807500000004	0.474912499999989	0.525087500000007	0.925209999999992	0.874790000000002
0.121585000000001	0.1225575	0.631132500000003	0.498805	0.835025000000003	0.790894999999999
0.429062499999999	0.3143475	0.0983675000000015	0.556940000000001	0.823020000000002	0.778262499999998
0.0704824999999998	0.1993225	0.574914999999998	0.467974999999998	0.876207499999999	0.8110975
0.106862500000002	0.107960000000002	0.5468975	0.472079999999994	0.908504999999986	0.857695000000011
0.257095	0.3076975	0.795705000000002	0.464582500000001	0.534420000000001	0.640500000000004
0.129082499999999	0.0949225000000028	0.452904999999996	0.544225000000002	0.819417500000004	0.959447500000053
0.0673749999999994	0.251865000000001	0.345464999999998	0.59033	0.844137500000007	0.900827499999991
0.110992500000002	0.110827500000002	0.5613975	0.454209999999996	0.835800000000007	0.926772499999999
0.0286921052631556	0.3737575	0.473677499999999	0.502752631578947	0.918174999999993	0.6795175
0.362837500000001	0.516225	0.4981175	0.551130000000001	0.438487500000003	0.6332025
0.0249775000000021	0.193114999999999	0.550049999999999	0.460627499999995	0.97431250000007	0.7969175
0.0220325000000018	0.229472499999995	0.507775000000002	0.518347500000001	0.887497499999993	0.834875000000003
0.0975500000000012	0.281685000000001	0.386229999999998	0.729817500000004	0.52567	0.979047500000067
0.4568475	0.470454999999999	0.476019999999999	0.504777500000001	0.534909999999999	0.556990000000001
0.0225600000000018	0.366987499999999	0.5017125	0.515217499999998	0.934895000000012	0.658627499999998
0.167295000000001	0.0487124999999991	0.735122500000001	0.437690000000005	0.640217500000001	0.970962500000065
0.243595	0.49991	0.755172499999998	0.501272500000001	0.243495	0.756555
0.0879850000000015	0.216772499999999	0.768697500000002	0.4341325	0.871707500000003	0.620705
0.197052499999999	0.40091578947368	0.45905526315789	0.521739999999998	0.790415	0.623820000000001

## Sheet: SFigure 1H
0.177400000000001	0.1792025	0.549937500000002	0.453442500000001	0.840052500000003	0.799965
0.24586	0.1341775	0.550315000000002	0.349444999999998	0.95739500000005	0.762807499999998
0.501205000000003	0.198657499999999	0.450032500000001	0.122780000000001	0.863885000000007	0.863440000000001
0.191087499999999	0.1657075	0.475329999999999	0.512517500000002	0.800074999999997	0.855282500000006
0.1251875	0.1386525	0.474697499999996	0.465164999999994	0.924924999999989	0.871372500000004
0.287625	0.286735000000001	0.45153	0.505137499999999	0.865089999999997	0.603882500000003
0.474337500000003	0.47439	0.4493	0.501065000000001	0.575672500000001	0.525235000000001
0.492724999999999	0.1728025	0.397955000000001	0.173090000000001	0.868284999999999	0.895142499999986
0.253722499999999	0.0921225000000009	0.626035	0.493717499999998	0.766859999999998	0.767542499999999
0.483417500000001	0.504324999999999	0.199875	0.52734	0.662500000000002	0.622542500000002
0.2748175	0.2746925	0.2247825	0.549172500000002	0.899552499999994	0.7769825
0.125295	0.124485	0.499880000000002	0.499885000000001	0.875860000000002	0.874594999999998
0.504777499999999	0.504792500000002	0.267232500000001	0.505654999999998	0.474889999999999	0.742652500000001
0.122915000000001	0.122805000000001	0.399352500000012	0.5617925	0.892927499999988	0.900207499999986
0.418330000000001	0.419432500000001	0.424160000000001	0.474938461538463	0.711912499999998	0.551897435897433
0.295287500000001	0.269274358974352	0.350482500000001	0.473895000000001	0.794776923076924	0.817884999999998
0.201829999999999	0.1213125	0.384389743589731	0.543915384615376	0.826170000000006	0.92058999999999
0.204123076923068	0.1728775	0.645602499999999	0.291294871794865	0.834917500000004	0.838570000000003
0.314124999999999	0.310515	0.249877499999999	0.494889999999999	0.820110000000001	0.810482500000005
0.404970000000001	0.406322500000002	0.0745724999999999	0.573545000000002	0.770215000000002	0.770374999999999
0.1467975	0.14782	0.474587499999998	0.514330000000002	0.8751825	0.841282500000004
0.241524999999999	0.243229999999999	0.549142500000002	0.244112499999999	0.915029999999994	0.806960000000001
0.158025	0.158235	0.495647500000001	0.4967425	0.849987500000002	0.841362500000001
0.515884999999998	0.508360000000001	0.291329999999999	0.568150000000004	0.425399999999999	0.690875000000003
0.1211825	0.101697500000003	0.575927499999998	0.430810000000007	0.916934999999988	0.853447500000004
0.368761538461529	0.375865000000002	0.2990375	0.282712820512815	0.831600000000002	0.833310000000001
0.3271425	0.0483699999999988	0.350304999999998	0.474782500000003	0.952230000000038	0.847170000000019
0.382130769230759	0.392672500000001	0.102051282051283	0.5207925	0.925715000000006	0.663742499999998
0.282432499999999	0.269930000000001	0.375485	0.514245000000001	0.808304999999999	0.749602500000001
0.190402500000001	0.19201	0.476947500000001	0.475892499999999	0.94837000000003	0.7163775
0.2355575	0.23689	0.399955	0.4724375	0.899192499999989	0.7559675
0.3624775	0.363645	0.275912499999998	0.468317500000002	0.946630000000033	0.5830175
0.420689743589739	0.423460000000002	0.358946153846147	0.491614999999996	0.736279999999997	0.563500000000001
0.170395	0.1703475	0.769723076923063	0.342334999999998	0.964050000000059	0.592197435897431
0.1430325	0.141765	0.479034999999998	0.477379999999998	0.973960000000073	0.784827499999994
0.466567499999999	0.343509999999998	0.0750849999999998	0.332842499999999	0.890769999999987	0.891224999999986
0.118450000000001	0.118877500000001	0.565517499999999	0.561477500000001	0.876764999999993	0.758912499999999
0.2813675	0.2808275	0.551534999999999	0.274232499999999	0.806207500000001	0.80583
0.294875	0.2797	0.274674999999999	0.497354999999997	0.837715000000003	0.815679999999997
0.19051	0.1903325	0.425172499999999	0.525187500000002	0.924667500000005	0.744130000000002
0.237834999999999	0.237967499999999	0.625165	0.38453	0.970800000000066	0.543702499999997
0.23844	0.23898	0.4722075	0.472509999999999	0.874622499999997	0.70324
