# Supplementary material for: Decisions bias future choices by modifying hippocampal associative memories
Source: Nat Commun. 2020 Jul 3;11:3318. doi: 10.1038/s41467-020-17192-7 (PMC7335207; doi:10.1038/s41467-020-17192-7)
Supplement: Supplementary file 4 — Source Data [file 41467_2020_17192_MOESM4_ESM.zip › Source_Data/Source_Data_Figure3.xlsx]

## Sheet: Figure 3A
-0.100755567728538	-0.0206524066406156	-0.0707999502343681	-0.0457261784374919
-0.024976495186503	-0.0393589004369162	0.0412900438755496	0.000965571719316687
0.25614312069162	0.00574351351682628	-0.205420087727718	-0.0998382871054456
-0.00856813947168698	-0.0240100694750667	-0.0413896800476952	-0.0326998747613809
-0.106016645083637	-0.0013470653272101	-0.0534690885401835	-0.0274080769336968
0.0967206989416581	0.011454933079125	-0.0242808011763432	-0.00641293404860909
-0.0951180950199657	0.0412442360868421	-0.122469355861762	-0.0406125598874601
0.0445401943858727	0.0207371278701493	0.0818607706762858	0.0512989492732176
0.0732100484123994	-0.0235972485818739	-0.0217313996025394	-0.0226643240922067
0.0950144928273945	-0.151780097861894	0.077238783131174	-0.0372706573653599
0.0136144013758765	-0.0697632130333906	0.0334745384957225	-0.018144337268834
-0.0284259425647298	-0.0389137741261588	0.0260191066204438	-0.00644733375285754
-0.00494398313530114	0.0229672000324771	-0.0633289783489202	-0.0201808891582215
0.0973888214311216	-0.0231588550143858	-0.037048250651546	-0.0301035528329659
-0.0722231659003732	0.0222679964961118	0.0292564248214484	0.0257622106587801
0.108016503606224	-0.0192044664353709	-0.114338340585316	-0.0667714035103433
-0.028324508159246	-0.142114295047015	-0.0494850956323444	-0.0957996953396794
-0.0213678165780374	0.0731018785023129	-0.00374254428565976	0.0346796671083265
-0.0479166305908484	0.002556354410534	-0.0799978219023557	-0.0387207337459109
-0.0530953254742049	-0.0784781623545658	-0.0223622550756141	-0.0504202087150899
-0.0702989837806858	0.0244151923858724	0.0255538850197483	0.0249845387028104
-0.0220542252704843	-0.0900633875430289	-0.0242221356018932	-0.0571427615724611
0.0265022980476627	0.0664388642281808	0.041290648562694	0.0538647563954374
-0.0263045154239422	0.0850057068929296	0.133780526392746	0.109393116642838
0.0655455544601766	-0.059801118433291	-0.0743951906984506	-0.0670981545658708
0.0422110599243795	0.129139648518185	-0.0156270257523859	0.0567563113828995
0.0485307388974635	0.0439464083143783	0.0287719990200555	0.0363592036672169
-0.0145908430964938	-0.00785380647108732	0.0233096198405085	0.0077279066847106
-0.0400791313552755	0.00424228865205144	-0.0437292862584794	-0.019743498803214
0.0191988525648291	-0.0593792418400579	-0.0205705018112502	-0.039974871825654
0.0652999902997323	0.00155870535777764	0.0124903910685914	0.00702454821318452
0.0487139364346255	-0.0807472475840614	-0.0733276243446569	-0.0770374359643592
0.0923551444933155	-0.0638969870080327	-0.0560963931419465	-0.0599966900749896
-0.00269987719587372	-0.108591490962008	0.0805149095631846	-0.0140382906994117
-0.00662174917276287	0.0861811845664643	-0.141520504654935	-0.0276696600442352
0.0512245662718254	0.0240392405965425	0.0206404304507186	0.0223398355236305
-0.0532740162288565	0.00055279408663543	-0.11711794344231	-0.0582825746778374
-0.00124890121191417	-0.0844106467369236	0.0181742777161202	-0.0331181845104017
0.0110536048481544	0.0125906241710721	-0.0481474894434017	-0.0177784326361648
-0.0501084784910564	0.067386453415754	0.0345522343885542	0.0509693439021541
-0.012356041471585	-0.0136656876737971	0.0194669636657708	0.00290063799598689
-0.0236301663195484	0.0279417083864973	0.0164925710132517	0.0222171396998745

## Sheet: Figure 3B
0.0624666040041284	0.000671625581458796	-0.133775061793446	-0.0665517181059937
-0.0078091162458797	-0.108046125704743	-0.107251430676199	-0.107648778190471
0.357675110789238	0.0413282741870185	-0.126266709422696	-0.0424692176178389
-0.0227604541467662	-0.00325532223098427	-0.143801914538391	-0.0735286183846875
-0.236380758568867	0.00349953346006072	-0.0494918848752519	-0.0229961757075956
0.0287813105184134	0.00808843462023018	0.00461463459345376	0.00635153460684197
-0.0564504293120889	-0.0232023940027169	-0.0838334813047062	-0.0535179376537115
0.0431467495688505	-0.0147461298413474	-0.17247260061553	-0.0936093652284389
0.0694535044797295	0.0194349080014736	0.00914876043971262	0.0142918342205931
0.0771290989598666	-0.139556776808865	0.203226667599672	0.0318349453954033
-0.125885564927606	-0.0448886587715329	0.0630083565225926	0.00905984887552982
0.0661550164885451	-0.0284965417815967	-0.0459494930571626	-0.0372230174193796
0.0756759208706296	0.0282712202265671	0.122235367066393	0.0752532936464802
0.0418269138923103	-0.136817203744468	-0.0234706470566675	-0.0801439254005677
0.0178397892517067	-0.0172804710316883	-0.0394636817293394	-0.0283720763805138
0.0347996034207732	0.106846818285353	-0.0080954765678889	0.0493756708587319
0.0115812441530097	-0.0861681007989612	-0.0764734034320509	-0.081320752115506
-0.193219074885645	-0.0309978016500237	-0.0185740935734103	-0.024785947611717
0.00840112920365334	-0.0834840640885731	0.127690119170602	0.0221030275410145
0.00875614113709579	0.0101446198422605	-0.124915560420708	-0.0573854702892238
0.0831454727275197	0.247148050339025	-0.0982852863238266	0.0744313820075992
0.0562489323110762	0.0711733388516997	0.182879726359722	0.127026532605711
-0.157818113419829	-0.0142561179732776	0.0640271108078674	0.0248854964172949
-0.155206063736673	-0.0674294274968281	0.0950262432986125	0.0137984079008922
-0.0100799396046939	-0.0448277398659351	-0.116793570578998	-0.0808106552224667
-0.051951996204497	0.0781639878218285	-0.146274537087794	-0.0340552746329828
-0.0283059843264682	-0.0499638651507532	-0.0932750091323854	-0.0716194371415693
0.259111429385323	-0.110608381169596	0.143402868310147	0.0163972435702755
-0.149120719956774	-0.0635674554865912	-0.0904178208478561	-0.0769926381672236
-0.0313488670728199	-0.112028021414023	-0.0240230428540814	-0.068025532134052
-0.184899105084248	0.0674460115044979	4.08504e+08	0.0337250482715726
0.0421536702691343	-0.106551334547965	0.0519663397154856	-0.0272924974162396
0.0888983191432421	-0.0448683282129268	-0.0677981380255352	-0.056333233119231
0.0522168891650954	-0.0863913417573687	0.0610247206826365	-0.0126833105373661
-0.107403080025408	-0.11386254125809	-0.0737773428644191	-0.0938199420612546
0.0759391581617733	0.0299954252858868	-0.0441667709617961	-0.00708567283795467
-0.0696447176949597	-0.0476006067901467	0.195127296465473	0.0737633448376631
0.106610706868258	0.0536816746445088	-0.103261697467468	-0.0247900114114794
0.135246454509803	0.195604782434261	0.0721673521056207	0.133886067269941
-0.103617373029627	-0.0592932266754007	-0.038991473731496	-0.0491423502034483
0.0488116229339808	-0.00344445047513012	-0.0509987795538285	-0.0272216150144793
-0.130312818260604	0.173122664862408	-0.087237722620004	0.0429424711212019
