# Supplementary material for: Decisions bias future choices by modifying hippocampal associative memories
Source: Nat Commun. 2020 Jul 3;11:3318. doi: 10.1038/s41467-020-17192-7 (PMC7335207; doi:10.1038/s41467-020-17192-7)
Supplement: Supplementary file 4 — Source Data [file 41467_2020_17192_MOESM4_ESM.zip › Source_Data/Source_Data_Figure2.xlsx]

## Sheet: Figure 2D
-11.7219	-13.4209	16.9305	62.6509	-66.3807	41.6169
-12.7123	31.0943	11.2859	-105.105	139.308	-43.7602
-47.9335	-83.7132	-56.1343	-411.593	-137.445	-30.0044
6.81278	-33.3324	12.676	-41.2713	7.33289	-44.1925
-29.9013	41.853	26.5445	-38.4974	26.3186	12.6187
-36.5596	-61.7473	-71.3134	-27.4873	2.96575	14.0128
-26.0812	4.76319	-28.8418	9.50191	-41.4053	14.3421
-39.8959	-23.3595	24.45	-24.9982	17.249	-226.99
-69.9744	43.0578	60.1357	43.4009	48.0492	109.665
-42.2252	-35.3767	-51.2531	-22.6988	-66.8507	63.0139
3.66959	12.3566	16.4051	13.18	13.5629	9.78274
-11.8455	86.0422	-39.2377	-16.8419	2.13874	-47.8066
32.0908	32.9125	-67.6811	-21.77	45.4053	54.1975
-15.5028	1.83183	70.3419	-49.8536	3.67297	1.27328
68.8118	-18.1388	-102.524	34.6262	-11.7114	26.0332
-38.7501	4.45232	-84.9062	-38.0282	-116.287	95.0164
-58.2137	-67.2224	-82.3445	54.1944	-15.4109	-4.99373
38.7304	69.7807	22.9258	35.2166	-8.87798	14.0199
-84.1682	-12.7669	-32.7247	-54.5965	70.5125	-35.695
-64.607	73.8185	-39.7216	17.8228	9.21364	16.6908
-14.2812	74.6624	-35.1783	43.0555	9.82114	1.06326
94.3488	-70.6508	52.9969	138.551	-48.248	-14.4469
-43.1905	-20.5538	-33.0694	1.39731	-8.07289	24.7433
-37.0213	43.3445	59.7702	-26.0837	45.6729	-7.1983
-26.648	-8.40944	-1.80598	19.725	-1.64092	37.6955
75.1984	67.9233	59.7877	-15.0414	37.5425	42.0047
77.338	52.3765	67.2859	-44.7564	23.514	78.126
-35.0733	8.93461	38.7916	-0.238568	-50.3897	52.7309
-40.2261	10.5841	-44.9662	-70.4615	10.2265	42.3717
-15.1009	31.7593	7.31437	-36.9537	63.4733	91.639
28.5706	-41.6005	45.8593	-18.3908	-30.3623	18.7217
103.347	-14.8806	-20.0873	47.1649	2.25784	45.0357
67.7249	-19.2495	-30.0588	-254.826	-88.2095	149.175
78.5632	-18.9204	107.755	15.5256	20.5496	47.4379
70.7635	-86.8701	19.021	-55.1176	34.9753	86.4416
-25.6925	80.4355	-35.7098	-138.889	99.7585	-18.5604
10.3194	18.0866	154.456	-48.2739	-4.84853	58.9026
24.8578	74.4778	38.8669	-26.5834	40.4438	-36.2695
16.7167	-42.9973	51.0921	-3.86928	44.7555	-74.0539
18.356	-54.3619	-27.0073	-35.6098	36.0485	126.656
16.9145	-5.02551	-12.6567	-2.22669	-7.81585	28.4966
36.9212	11.1592	-21.4145	-103.064	23.5983	-83.3623

## Sheet: Figure 2E
-32.2322	341.554	-17.4987	9.18691	-138.921	18.4449
-47.7012	-124.315	66.0603	-138.812	258.742	17.9322
-71.8825	-365.778	-45.4205	-633.705	139.805	68.1151
30.8261	-18.035	-91.7565	-79.5663	-26.7721	34.5745
-76.2898	95.8556	31.3193	105.723	-48.117	107.094
-268.205	-91.3181	-30.6409	-45.8273	-60.2398	107.958
36.5567	16.7656	-59.4264	115.543	-49.9251	104.092
-23.6879	-212.895	-18.3688	-236.458	29.9352	-65.5992
-189.279	-83.677	125.544	-48.8142	77.5213	76.8577
-55.8203	-47.6253	-170.869	68.6686	-91.4356	63.3162
14.9554	19.6085	32.6758	-55.0347	-47.7546	-65.9067
23.8383	-14.2456	40.7572	-49.4191	-80.8132	63.8667
-98.3018	-2.2414	83.1048	16.0232	53.7705	-61.004
-73.9911	-9.59302	-6.62634	12.6434	1.10351	-14.9537
77.4061	41.18	65.1252	51.13	-38.9823	106.759
-18.8532	-172.671	11.9759	42.6508	-66.8408	211.962
-85.5912	10.413	-1.34466	94.2986	-3.42093	68.1405
49.5877	53.9911	-65.9706	-26.9718	86.8192	16.6374
-145.032	-70.6006	-68.5748	-103.429	81.5885	-49.6219
-10.7759	156.546	18.2999	-18.0624	-18.5131	96.728
-19.7244	72.4725	-104.911	62.1484	-15.3841	-20.9864
122.206	-133.386	-16.5747	12.7908	-63.61	26.0108
-51.5776	46.8199	-40.3855	-71.9925	68.6773	21.3316
-94.4425	17.2024	39.8196	-18.7612	120.011	10.6901
-4.97792	50.2884	167.267	-14.8104	-52.9227	146.284
-20.2962	162.21	55.6859	139.002	71.0853	72.551
7.36137	-181.959	-45.9422	-17.835	20.1644	46.8528
-113.897	-128.69	-30.489	28.1727	39.2644	91.8355
-92.855	16.0623	4.40548	11.8886	51.4025	-33.2033
18.4197	117.512	-19.915	0.438257	150.89	141.448
-80.9452	19.15	-12.4332	13.9829	46.0725	-8.95938
139.674	-99.2082	99.0988	225.465	34.7987	-106.905
38.8981	90.328	-45.0037	-276.962	2.32751	94.1677
187.309	-135.99	211.138	-175.864	13.1176	2.11288
32.954	79.8019	12.0296	-189.308	245.688	312.002
30.384	-22.5731	-35.0837	-285.282	234.217	-136.669
17.6824	7.23953	113.591	-83.8267	-46.4974	-35.7578
17.2669	-24.0845	47.0597	32.7186	78.6916	21.5964
21.0034	-74.5841	25.4974	-109.392	23.9911	-69.5002
35.604	-177.41	-12.6831	-184.664	47.8997	218.673
-88.6309	39.0879	37.8182	47.9726	6.73996	-16.5226
73.1361	6.29801	-55.3548	-120.705	111.568	-16.6383
