# Supplementary material for: Decisions bias future choices by modifying hippocampal associative memories
Source: Nat Commun. 2020 Jul 3;11:3318. doi: 10.1038/s41467-020-17192-7 (PMC7335207; doi:10.1038/s41467-020-17192-7)
Supplement: Supplementary file 4 — Source Data [file 41467_2020_17192_MOESM4_ESM.zip › Source_Data/Source_Data_Figure4.xlsx]

## Sheet: Figure 4B
0.025	41.6169
0.175	-43.7602
0.0750000000000001	-30.0044
-0.075	-44.1925
0.1	12.6187
0.2	14.0128
0.35	14.3421
-0.05	-226.99
0.2	109.665
0.175	63.0139
0.175	9.78274
-0.0750000000000001	-47.8066
-0.2	54.1975
-0.025	1.27328
0.898717948717949	26.0332
-0.130128205128205	95.0164
-0.0750000000000001	-4.99373
-0.175	14.0199
-0.0750000000000001	-35.695
-0.3	16.6908
0	1.06326
0.0750000000000001	-14.4469
0	24.7433
-0.275	-7.1983
0	37.6955
-0.0249999999999999	42.0047
0.1	78.126
0.5	52.7309
0	42.3717
0.275	91.639
0.2	18.7217
0.5	45.0357
0.35	149.175
0.410897435897436	47.4379
0.225	86.4416
0.025	-18.5604
0.15	58.9026
0.3	-36.2695
0.0499999999999999	-74.0539
0.225	126.656
0.525	28.4966
0.4	-83.3623
